# Supplementary material for: Wnt signal transduction pathways: modules, development and evolution
Source: BMC Syst Biol. 2016 Aug 1;10(Suppl 2):44. doi: 10.1186/s12918-016-0299-7 (PMC4977476; doi:10.1186/s12918-016-0299-7)
Supplement: Additional file 1 — It is a ‘.zip’ file containing the four figures for NCBI taxonomy, 18S rRNA, pathway and module trees for 99 species-specific Wnt STPs. Moreover, a text file titled, “the_final_trees_newick_format.txt” is provided with the newick format of these trees. (ZIP 253 kb) [file 12918_2016_299_MOESM1_ESM.zip › 12918_2016_299_MOESM1_ESM/the_final_trees_newick_format.txt]

***NCBI_Taxonomy_tree***

(
aqu,
tad,
(
(
(
(
(
(
(
(
tru,
(mze,
(
ola,xma
)
)
),
dre
),
(
(
(
(
(
(
(tup,
(
(hgl,
(
ngi,
(
rno,
mmu),cge
)
),ocu
),
(
(
(
nle,
(
pon,
(
hsa,
(ptr,pps
),
ggo
)
)),
(rro,
(mcc,
mcf
))),
cjc
)
),
(
(
(
bacu,
lve
),
(
phd,
(oas,
chx
),
(bom,
bta
)),ssc
),
ecb,
(fca,
(
(
umr,
aml
),
cfa
)),
(
(
myd,
myb
),pale)
)
),
(mdo,
shr
)
),
oaa
),
(
acs,
(pss,
(
(
fch,tgu,clv,
(
(
mgp,
gga
),
apla
)),
(
asn,
amj
)
)
)
)
),
(
xtr,
xla
)
),
lcm
)
),
cmk
),
bfo,cin),spu
),
(
(
(lgi,crg
),
hro
),
(
(
(
(
(
(
(
hst,
cfo,
(
aec,
soc
)
),ame
),
nvi
),
(
(mde,
(
(dvi,
dmo
),dgr,
(
dwi,
(dpo,
dpe
),
(
(dya,
dsi,
dse,
dme,
der
),
dan
)
))),
(
aga,
(cqu,aag)
)),
(pxy,
bmor
),
tca),
(phu,
api
)
),isc
),
(tsp,
(
(loa,
bmy
),
(cel,
cbr
))
)
)
),
smm
),
(
nve,
hmg
)
)
);

***18S_rRNA tree***

(((((((((((((((((ola,xma),(lcm,cmk)),xla),(acs,(amj,pss))),((gga,mgp),(apla,clv))),(mdo,oaa)),(ocu,(((mmu,rno),cjc),(hsa,(ecb,(cge,bta)))))),(pale,((tup,cfa),(mcc,(oas,(fca,smm)))))),(((((xtr,mze),dre),tgu),fpg),((ptr,pon),((pps,umr),((lve,shr),(aml,((ggo,nle),bom,mcf,bacu))))))))),bfo),(crg,((myb,hro),(api,phu)))),cin),spu),((bmor,pxy),((((soc,nvi),ame),tca),(((chx,tru),isc),(hst,(aec,cfo)))))),((nve,tad),(aqu,(hgl,myd)))),((((cel,cbr),(bmy,loa)),tsp),(((aga,aag),cqu),(dya,(mde,(der,(dwi,(dme,dsi),(dan,dse)),(dgr,(dmo,(dvi,(dpo,dpe)))))))))))),lgi,(ssc,(rro,(ngi,(asn,(phd,hmg))))));

***Pathway_graal_tree***

(((((((((((((((((((((((((tsp,lgi),isc),phd),gga),ssc),(acs,(pale,(hsa,clv)))),((nle,mdo),(chx,(mmu,(xtr,hst))))),(mcf,(oas,(bacu,apla)))),(ocu,(ptr,(pon,(rro,(pps,(ggo,(xla,dsi)))))))),((((((rno,tgu),lcm),cfa),(mcc,(ngi,pss))),(hgl,aml)),((bta,ola),(((((mze,soc),xma),tru),oaa),(((cmk,aec),lve),(cfo,(bmor,tca))))))),(fch,(dre,(cge,(ecb,mgp))))),(tup,(bom,(asn,(fca,crg))))),(amj,(myb,(umr,ame)))),myd),spu),(cjc,shr)),mde),(dwi,(dan,dme))),((dvi,dse),(dpo,(dgr,cqu)))),dya),der),aag),dmo),(nvi,(aqu,(((hro,loa),api),(cin,(bfo,(bmy,cbr))))))),phu,(((pxy,cel),aga),(dpe,(nve,(hmg,(smm,tad))))));

***Module_tree***

(((((((((((((((((mcf,ngi),bta),cfa),(hsa,mmu)),ecb),pale),(dre,hgl)),(cge,(mdo,pps))),((cmk,oas),(ggo,(bom,pon)))),(((((bacu,nle),rro),ptr),rno),((fca,shr),((ocu,ssc),((aml,chx),(cjc,lve)))))),xtr),mcc),(amj,(((acs,tup),pss),((asn,gga),((myb,myd),(phd,(((oaa,tgu),umr),((apla,fch),(clv,mgp))))))))),(mze,tru)),(lcm,ola)),xla),((((((((cin,spu),bfo),aag),(hro,(bmy,(aqu,pxy)))),(crg,((aga,phu),(cfo,hst)))),api),(ame,bmor)),((((((((smm,tad),nve),(hmg,lgi)),tsp),(cbr,cel)),(dmo,(isc,loa))),(aec,dsi)),(dpe,(((cqu,soc),tca),(dme,(dse,((mde,nvi),(dpo,(dya,(dan,(dvi,(dwi,(der,dgr))))))))))))),xma);
